# Supplementary material for: Cell cycle pathway alterations predict outcomes post-liver transplantation for hepatocellular carcinoma
Source: Front Transplant. 2026 Apr 10;5:1758576. doi: 10.3389/frtra.2026.1758576 (PMC13106343; doi:10.3389/frtra.2026.1758576)
Supplement: Supplementary file 1 [file Table1.xlsx]

## Sheet: table_s1
	Table S1. Clinical and pathological characteristics of patients with hepatocellular carcinoma undergoing liver transplantation stratified by use of molecular profiling.
	Variable		N	Not Sequenced (N=170)	Sequenced (N=91)	p-Value
	Donor features at liver donation
	KDPI, Med (IQR)		257	26.0 (12.0 to 51.0)	28.0 (14.5 to 51.0)	0.785
	Age, Med (IQR)		261	38.0 (29.0 to 49.0)	38.0 (27.0 to 51.0)	0.851
	Race/Ethnicity, N (%)	Non-Hispanic White	260	93 (55%)	44 (48.4%)	0.631
		Non-Hispanic Black		38 (22.5%)	24 (26.4%)
		Non-Hispanic Asian		6 (3.6%)	2 (2.2%)
		Hispanic		32 (18.9%)	21 (23.1%)
	Share type	Local	261	113 (66.5%)	59 (64.8%)	0.901
		Regional		37 (21.8%)	22 (24.2%)
		National		20 (11.8%)	10 (11%)
	Recipient features at liver transplant
	Year of Liver Transplant, N (%)	2016	261	1 (0.6%)	6 (6.6%)	0.007
		2017		19 (11.2%)	21 (23.1%)
		2018		31 (18.2%)	17 (18.7%)
		2019		30 (17.6%)	12 (13.2%)
		2020		25 (14.7%)	9 (9.9%)
		2021		22 (12.9%)	7 (7.7%)
		2022		30 (17.6%)	17 (18.7%)
		2023		12 (7.1%)	2 (2.2%)
	Age, Med (IQR)		261	64.0 (59.0 to 68.0)	62.0 (57.0 to 67.0)	0.09
	Biological sex, N (%)	Male	261	120 (70.6%)	67 (73.6%)	0.708
	BMI, Med (IQR)		261	29.5 (25.6 to 33.5)	28.5 (25.8 to 33.5)	0.962
	Waitlist time (days), Med (IQR)		261	361.5 (194.0 to 579.0)	308.0 (118.0 to 469.5)	0.099
	MELD, Med (IQR)		261	13.0 (9.0 to 26.0)	17.0 (9.0 to 31.0)	0.237
	Race/Ethnicity, N (%)	Non-Hispanic White	261	92 (54.1%)	55 (60.4%)	0.131
		Non-Hispanic Black		18 (10.6%)	3 (3.3%)
		Non-Hispanic Asian		6 (3.5%)	6 (6.6%)
		Hispanic		54 (31.8%)	27 (29.7%)
	Education Level, N (%)	Primary	257	18 (10.8%)	8 (8.9%)	0.885
		Secondary		58 (34.7%)	35 (38.9%)
		Undergraduate		29 (17.4%)	17 (18.9%)
		Postgraduate		13 (7.8%)	8 (8.9%)
		Trade		49 (29.3%)	22 (24.4%)
	Condition at Transplant, N (%)	Home	261	122 (71.8%)	62 (68.1%)	0.698
		Hospital		18 (10.6%)	9 (9.9%)
		ICU		30 (17.6%)	20 (22%)
	Payer at Transplant, N (%)	Private	261	74 (43.5%)	45 (49.5%)	0.657
		Public		94 (55.3%)	45 (49.5%)
		Other		2 (1.2%)	1 (1.1%)
	Primary Liver Disease Diagnosis, N (%)	Autoimmune	261	4 (2.4%)	6 (6.6%)	0.512
		Metabolic		37 (21.8%)	16 (17.6%)
		Viral		63 (37.1%)	35 (38.5%)
		Toxic		33 (19.4%)	15 (16.5%)
		Congenital		1 (0.6%)	0 (0%)
		Other		32 (18.8%)	19 (20.9%)
	Organs Transplanted, N (%)	Liver	261	161 (94.7%)	86 (94.5%)	0.737
		Liver & Kidney		8 (4.7%)	5 (5.5%)
		Liver & Lung		1 (0.6%)	0 (0%)
	HBV Core Antibody, N (%)	Positive	250	24 (14.7%)	14 (16.1%)	0.919
	HCV Antibody, N (%)	Positive	247	61 (38.1%)	34 (39.1%)	0.992
	Post-Transplant Recurrence, N (%)	Yes	259	12 (7.1%)	13 (14.3%)	0.205
	Recurrence-free survival	Median (IQR)	254	1094.5 (521.5 to 1827.0)	1414.0 (578.0 to 1897.0)	0.205
	Patient Status at Last Follow-up, N (%)	Alive	261	133 (78.2%)	68 (74.7%)	0.974
	Post-Transplant Patient Survival, Med (IQR)		261	1605.0 (1057.0 to 2389.0)	1982.0 (1139.5 to 2516.5)	0.974
	Patient Cause of Death, N (%)	Cancer	48	5 (16.7%)	7 (38.9%)	0.422
		Cardiac		1 (3.3%)	1 (5.6%)
		CNS		1 (3.3%)	0 (0%)
		Graft Failure		2 (6.7%)	0 (0%)
		Infection		7 (23.3%)	5 (27.8%)
		Multiple Organ Failure		5 (16.7%)	1 (5.6%)
		Renal		0 (0%)	1 (5.6%)
		Respiratory		8 (26.7%)	3 (16.7%)
		Suicide		1 (3.3%)	0 (0%)
	Pre-Transplant Liver Directed Therapy
	Any, N (%)	Yes	261	143 (84.1%)	70 (76.9%)	0.207
	TARE, N (%)	Yes	261	44 (25.9%)	23 (25.3%)	1
	TACE, N (%)	Yes	261	75 (44.1%)	42 (46.2%)	0.854
	Ablation, N (%)	Yes	261	56 (32.9%)	22 (24.2%)	0.183
	Radiation, N (%)	Yes	261	0 (0%)	2 (2.2%)	0.232
	Pre-Transplant Systemic Therapy
	Any, N (%)	Yes	261	23 (13.5%)	14 (15.4%)	0.823
	Sorafenib, N (%)	Yes	261	15 (8.8%)	7 (7.7%)	0.936
	Lenvatinib, N (%)	Yes	261	5 (2.9%)	3 (3.3%)	1
	Tyrosine Kinase Inhibitor, N (%)	Yes	261	20 (11.8%)	10 (11%)	1
	Atezolizumab, N (%)	Yes	261	1 (0.6%)	3 (3.3%)	0.243
	Immunotherapy	Yes	261	1 (0.6%)	3 (3.3%)	0.243
	Explanted Tumor Features
	Focality, N (%)	Multifocal	256	65 (39.4%)	45 (49.5%)	0.154
	Number, Med (IQR)		243	1.0 (1.0 to 2.0)	1.0 (1.0 to 3.0)	0.024
	Maximum Diameter (cm), Med (IQR)		240	2.4 (1.2 to 3.5)	3.0 (1.8 to 4.5)	0.002
	Histological Grade, N (%)	G1	192	33 (32.4%)	24 (26.7%)	0.687
		G2		60 (58.8%)	57 (63.3%)
		G3		9 (8.8%)	9 (10%)
	Lympho-Vascular Invasion, N (%)	Yes	259	13 (7.7%)	17 (18.7%)	0.015
	Tumor Necrosis (%), Med (IQR)		206	98.0 (67.0 to 100.0)	50.0 (5.0 to 78.0)	<.001
	Cirrhosis, N (%)	Yes	259	164 (97.6%)	86 (94.5%)	0.342
	TNM Stage, N (%)	0	256	53 (32.1%)	0 (0%)	<.001
		1		60 (36.4%)	44 (48.4%)
		2		44 (26.7%)	40 (44%)
		3		8 (4.8%)	7 (7.7%)

## Sheet: table_s2_oncokb
	Table S2. Gene-level mutations detected in hepatocellular carcinomas of patients undergoing liver transplantation, with numbers of carriers and annotations with prognostic and therapeutic implications.
	Gene	Alteration	Type	Number of Carriers	Oncogenic	Mutation Effect	Prognostic OncoKB Level of Evidence	Therapeutic FDA-level evidence	Targeted Agents
	ALK	E1110D	Missense	2
	APC	E1494fs	Truncation	2	Likely oncogenic	Likely loss-of function
		P1440fs	Truncation	1	Likely oncogenic	Likely loss-of function
		R1478I	Missense	1
	ATM	P604S	Missense	1	Likely oncogenic	Likely loss-of function		2a	Olaparib; Talazoparib + Enzalutamide
		R337H	Missense	1	Likely oncogenic	Likely loss-of function		2a	Olaparib; Talazoparib + Enzalutamide
		V410A	Missense	1
	CDKN2A	G89fs	Truncation	1	Likely oncogenic	Likely loss-of function		3b	Abemaciclib, Palbociclib, Ribociclib
		T137fs	Truncation	1	Likely oncogenic	Likely loss-of function		3b	Abemaciclib, Palbociclib, Ribociclib
	CTNNB1	D32G	Missense	1	Likely oncogenic	Gain-of-function
		G34R	Missense	1	Likely oncogenic	Likely gain-of function
		G34V	Missense	3	Likely oncogenic	Gain-of-function
		I35S	Missense	1	Likely oncogenic	Gain-of-function
		S22C	Missense	1
		S33C	Missense	1	Oncogenic	Gain-of-function
		S33P	Missense	1	Likely oncogenic	Likely gain-of function
		S37C	Missense	1	Likely oncogenic	Likely gain-of function
		S37Y	Missense	2	Likely oncogenic	Likely gain-of function
		T41A	Missense	1	Oncogenic	Gain-of-function
		S45F	Missense	1	Likely oncogenic	Gain-of-function
		S45P	Missense	3	Likely oncogenic	Gain-of-function
	IDH2	T146fs	Truncation	1
	PIK3CA	F83fs	Truncation	1
	PTEN	L57fs	Truncation	1	Likely oncogenic	Likely loss-of function		3b	GSK2636771; AZD8186
		N323fs	Truncation	5	Likely oncogenic	Likely loss-of function		3b	GSK2636771; AZD8186
	SMAD4	R189C	Missense	1
	TP53	c783-4 _798del	Truncation	1
		H214R	Missense	1	Likely oncogenic	Likely loss-of function	1d
		K132R	Missense	1	Likely oncogenic	Likely loss-of function	1d
		L93fs	Truncation	3	Likely oncogenic	Likely loss-of function	1d
		E198*	Truncation	1	Likely oncogenic	Likely loss-of function	1d
		Q298*	Truncation	1	Likely oncogenic	Likely loss-of function	1d
		R249S	Missense	2	Likely oncogenic	Likely loss-of function	1d
		V203L	Missense	1	Likely oncogenic	Likely loss-of function	1d
		W91fs	Truncation	1	Likely oncogenic	Likely loss-of function	1d
	VHL	V166fs	Truncation	2	Likely oncogenic	Likely loss-of function

## Sheet: table_s3
Table S3. Demographics, clinical characteristics, and outcomes of patients undergoing liver transplantation for hepatocellular carcinoma stratified by WNT and RTK-RAS-PIK3 pathway alterations.
Variable		N	Total (N=92)	Cell Cycle Pathway Intact (N=77)	Cell Cycle Pathway Altered (N=14)	Cell Cycle Pathway p-Value	WNT Pathway Intact (N=71)	WNT Pathway Altered (N=20)	WNT Pathway p-Value	RTK-RAS-PIK3 Pathway Intact (N=84)	RTK-RAS-PIK3 Pathway Altered (N=7)	RTK-RAS-PIK3 Pathway p
Donor features at liver donation
Donor type, N (%)	DBD	91	84 (92.3%)	71 (92.2%)	13 (92.9%)	1	65 (91.5%)	19 (95%)	0.971	79 (94%)	5 (71.4%)	0.156
	DCD		7 (7.7%)	6 (7.8%)	1 (7.1%)		6 (8.5%)	1 (5%)		5 (6%)	2 (28.6%)
KDPI, Med (IQR)		91	28.0 (14.5 to 51.0)	28.0 (15.0 to 51.0)	30.5 (12.0 to 51.0)	0.834	27.0 (13.0 to 50.5)	32.5 (24.0 to 51.0)	0.421	27.5 (14.0 to 51.0)	43.0 (28.5 to 47.5)	0.527
Age, Med (IQR)		91	38.0 (27.0 to 51.0)	37.0 (27.0 to 50.0)	41.0 (24.0 to 53.0)	0.578	37.0 (27.0 to 50.5)	43.0 (29.5 to 52.0)	0.463	37.5 (27.0 to 50.0)	52.0 (25.0 to 53.5)	0.677
Biological sex, N (%)	Male	91	57 (62.6%)	47 (61%)	10 (71.4%)	0.661	46 (64.8%)	11 (55%)	0.591	52 (61.9%)	5 (71.4%)	0.925
Race/Ethnicity, N (%)	Non-Hispanic White	91	44 (48.4%)	36 (46.8%)	8 (57.1%)	0.623	38 (53.5%)	6 (30%)	0.103	40 (47.6%)	4 (57.1%)	0.906
	Non-Hispanic Black		24 (26.4%)	22 (28.6%)	2 (14.3%)		15 (21.1%)	9 (45%)		22 (26.2%)	2 (28.6%)
	Non-Hispanic Asian		2 (2.2%)	2 (2.6%)	0 (0%)		1 (1.4%)	1 (5%)		2 (2.4%)	0 (0%)
	Hispanic		21 (23.1%)	17 (22.1%)	4 (28.6%)		17 (23.9%)	4 (20%)		20 (23.8%)	1 (14.3%)
Recipient features at liver transplant
Age, Med (IQR)		91	62.0 (57.0 to 67.0)	62.0 (56.0 to 66.0)	63.5 (59.0 to 68.0)	0.134	61.0 (56.5 to 66.5)	64.0 (60.0 to 67.0)	0.209	62.0 (57.0 to 67.0)	59.0 (57.5 to 62.0)	0.325
Biological sex, N (%)	Male	91	67 (73.6%)	58 (75.3%)	9 (64.3%)	0.594	52 (73.2%)	15 (75%)	1	62 (73.8%)	5 (71.4%)	1
BMI, Med (IQR)		91	28.5 (25.8 to 33.5)	28.5 (25.8 to 33.7)	28.9 (26.4 to 33.1)	0.721	28.7 (26.3 to 34.3)	27.4 (25.7 to 29.7)	0.117	28.4 (25.8 to 33.5)	30.5 (27.5 to 33.6)	0.537
Waitlist time (days), Med (IQR)		91	308.0 (118.0 to 469.5)	326.0 (127.0 to 464.0)	246.5 (49.0 to 541.0)	0.733	335.0 (96.0 to 491.5)	278.0 (142.5 to 392.5)	0.432	303.5 (103.5 to 469.5)	326.0 (260.0 to 635.5)	0.65
MELD, Med (IQR)		91	17.0 (9.0 to 31.0)	17.0 (9.0 to 31.0)	18.5 (10.0 to 34.0)	0.512	21.0 (10.5 to 33.5)	12.0 (8.0 to 19.5)	0.021	18.5 (10.0 to 31.0)	8.0 (8.0 to 23.5)	0.273
Race/Ethnicity, N (%)	Non-Hispanic White	91	55 (60.4%)	48 (62.3%)	7 (50%)	0.61	43 (60.6%)	12 (60%)	0.286	52 (61.9%)	3 (42.9%)	0.623
	Non-Hispanic Black		3 (3.3%)	3 (3.9%)	0 (0%)		3 (4.2%)	0 (0%)		3 (3.6%)	0 (0%)
	Non-Hispanic Asian		6 (6.6%)	5 (6.5%)	1 (7.1%)		3 (4.2%)	3 (15%)		5 (6%)	1 (14.3%)
	Hispanic		27 (29.7%)	21 (27.3%)	6 (42.9%)		22 (31%)	5 (25%)		24 (28.6%)	3 (42.9%)
Primary Liver Disease Diagnosis, N (%)	Autoimmune	91	6 (6.6%)	3 (3.9%)	3 (21.4%)	0.048	6 (8.5%)	0 (0%)	0.355	6 (7.1%)	0 (0%)	0.464
	Metabolic		16 (17.6%)	15 (19.5%)	1 (7.1%)		14 (19.7%)	2 (10%)		15 (17.9%)	1 (14.3%)
	Viral		35 (38.5%)	31 (40.3%)	4 (28.6%)		24 (33.8%)	11 (55%)		32 (38.1%)	3 (42.9%)
	Toxic		15 (16.5%)	14 (18.2%)	1 (7.1%)		12 (16.9%)	3 (15%)		15 (17.9%)	0 (0%)
	Other		19 (20.9%)	14 (18.2%)	5 (35.7%)		15 (21.1%)	4 (20%)		16 (19%)	3 (42.9%)
HBV Core Antibody, N (%)	Positive	87	14 (16.1%)	11 (14.9%)	3 (23.1%)	0.738	9 (13.2%)	5 (26.3%)	0.308	12 (15%)	2 (28.6%)	0.689
HCV Antibody, N (%)	Positive	87	34 (39.1%)	29 (39.2%)	5 (38.5%)	1	24 (35.3%)	10 (52.6%)	0.27	30 (37.5%)	4 (57.1%)	0.537
Alcohol Use at Transplant, N (%)	Yes	91	15 (16.5%)	14 (18.2%)	1 (7.1%)	0.527	12 (16.9%)	3 (15%)	1	15 (17.9%)	0 (0%)	0.488
Pre-Transplant Hepatectomy, N (%)	Yes	91	2 (2.2%)	1 (1.3%)	1 (7.1%)	0.703	1 (1.4%)	1 (5%)	0.917	1 (1.2%)	1 (14.3%)	0.353
Post-Transplant Recurrence, N (%)	Yes	91	13 (14.3%)	8 (10.4%)	5 (35.7%)	0.038	11 (15.5%)	2 (10%)	0.796	11 (13.1%)	2 (28.6%)	0.574
Recurrence-free survival	Median (IQR)	90	1414.0 (578.0 to 1897.0)	1459.0 (632.0 to 1869.0)	1020.0 (407.0 to 2000.0)	0.362	1460.0 (632.0 to 1869.0)	1081.5 (445.5 to 2045.5)	0.573	1376.0 (572.0 to 1857.5)	2556.0 (1502.5 to 2557.0)	0.036
Initial recurrence Site, N (%)	Liver	91	10 (11.0%)	5 (6.5%)	5 (35.7%)	0.006	8 (11.3%)	2 (10%)	1	9 (10.7%)	1 (14.3%)	1
	Lung	91	5 (5.5%)	2 (2.6%)	3 (21.4%)	0.027	5 (7%)	0 (0%)	0.506	3 (3.6%)	2 (28.6%)	0.054
	Bone	91	3 (3.3%)	2 (2.6%)	1 (7.1%)	0.95	3 (4.2%)	0 (0%)	0.821	3 (3.6%)	0 (0%)	1
	Adrenal	91	2 (2.2%)	1 (1.3%)	1 (7.1%)	0.703	2 (2.8%)	0 (0%)	1	2 (2.4%)	0 (0%)	1
Patient Status at Last Follow-up, N (%)	Alive	91	68 (74.7%)	60 (77.9%)	8 (57.1%)	0.19	52 (73.2%)	16 (80%)	0.746	63 (75%)	5 (71.4%)	1
Post-Transplant Patient Survival, Med (IQR)		91	1982.0 (1139.5 to 2516.5)	2012.0 (1233.0 to 2457.0)	1040.0 (932.0 to 2576.0)	0.098	2042.0 (1221.5 to 2450.5)	1567.0 (997.0 to 2805.5)	0.435	1962.0 (1139.5 to 2419.5)	2925.0 (1897.0 to 3016.5)	0.091
Patient Cause of Death, N (%)	Cancer	18	7 (38.9%)	4 (30.8%)	3 (60%)	0.627	6 (40%)	1 (33.3%)	0.219	6 (37.5%)	1 (50%)	0.943
	Cardiac		1 (5.6%)	1 (7.7%)	0 (0%)		1 (6.7%)	0 (0%)		1 (6.2%)	0 (0%)
	Infection		5 (27.8%)	3 (23.1%)	2 (40%)		5 (33.3%)	0 (0%)		4 (25%)	1 (50%)
	Multiple Organ Failure		1 (5.6%)	1 (7.7%)	0 (0%)		1 (6.7%)	0 (0%)		1 (6.2%)	0 (0%)
	Renal		1 (5.6%)	1 (7.7%)	0 (0%)		1 (6.7%)	0 (0%)		1 (6.2%)	0 (0%)
	Respiratory		3 (16.7%)	3 (23.1%)	0 (0%)		1 (6.7%)	2 (66.7%)		3 (18.8%)	0 (0%)
Pre-Transplant Liver Directed Therapy
Any, N (%)	Yes	91	70 (76.9%)	60 (77.9%)	10 (71.4%)	0.853	54 (76.1%)	16 (80%)	0.945	64 (76.2%)	6 (85.7%)	0.914
TARE, N (%)	Yes	91	23 (25.3%)	18 (23.4%)	5 (35.7%)	0.52	16 (22.5%)	7 (35%)	0.4	22 (26.2%)	1 (14.3%)	0.807
TACE, N (%)	Yes	91	42 (46.2%)	37 (48.1%)	5 (35.7%)	0.575	35 (49.3%)	7 (35%)	0.379	38 (45.2%)	4 (57.1%)	0.832
Ablation, N (%)	Yes	91	22 (24.2%)	19 (24.7%)	3 (21.4%)	1	18 (25.4%)	4 (20%)	0.843	20 (23.8%)	2 (28.6%)	1
Radiation, N (%)	Yes	91	2 (2.2%)	0 (0%)	2 (14.3%)	0.018	2 (2.8%)	0 (0%)	1	2 (2.4%)	0 (0%)	1
Pre-Transplant Systemic Therapy
Any, N (%)	Yes	91	14 (15.4%)	11 (14.3%)	3 (21.4%)	0.78	11 (15.5%)	3 (15%)	1	12 (14.3%)	2 (28.6%)	0.645
Sorafenib, N (%)	Yes	91	7 (7.7%)	6 (7.8%)	1 (7.1%)	1	5 (7%)	2 (10%)	1	5 (6%)	2 (28.6%)	0.156
Lenvatinib, N (%)	Yes	91	3 (3.3%)	3 (3.9%)	0 (0%)	1	3 (4.2%)	0 (0%)	0.821	3 (3.6%)	0 (0%)	1
Tyrosine Kinase Inhibitor, N (%)	Yes	91	10 (11.0%)	9 (11.7%)	1 (7.1%)	0.971	8 (11.3%)	2 (10%)	1	8 (9.5%)	2 (28.6%)	0.359
Atezolizumab, N (%)	Yes	91	3 (3.3%)	2 (2.6%)	1 (7.1%)	0.95	3 (4.2%)	0 (0%)	0.821	3 (3.6%)	0 (0%)	1
Immunotherapy	Yes	91	3 (3.3%)	2 (2.6%)	1 (7.1%)	0.95	3 (4.2%)	0 (0%)	0.821	3 (3.6%)	0 (0%)	1
Explanted Tumor Features
Focality, N (%)	Multifocal	91	45 (49.5%)	37 (48.1%)	8 (57.1%)	0.737	36 (50.7%)	9 (45%)	0.843	40 (47.6%)	5 (71.4%)	0.414
Number, Med (IQR)		91	1.0 (1.0 to 3.0)	1.0 (1.0 to 3.0)	2.0 (1.0 to 3.0)	0.92	2.0 (1.0 to 3.0)	1.0 (1.0 to 3.0)	0.592	1.0 (1.0 to 3.0)	2.0 (1.5 to 3.0)	0.461
Maximum Diameter (cm), Med (IQR)		91	3.0 (1.8 to 4.5)	2.9 (1.8 to 4.1)	4.0 (3.3 to 4.8)	0.05	3.0 (1.9 to 4.0)	3.5 (1.8 to 4.8)	0.298	3.0 (1.8 to 4.4)	4.1 (2.5 to 4.7)	0.314
Histological Grade, N (%)	G1	90	24 (26.7%)	20 (26.3%)	4 (28.6%)	0.033	18 (25.7%)	6 (30%)	0.927	21 (25.3%)	3 (42.9%)	0.003
	G2		57 (63.3%)	51 (67.1%)	6 (42.9%)		45 (64.3%)	12 (60%)		56 (67.5%)	1 (14.3%)
	G3		9 (10.0%)	5 (6.6%)	4 (28.6%)		7 (10%)	2 (10%)		6 (7.2%)	3 (42.9%)
Lympho-Vascular Invasion, N (%)	Yes	91	17 (18.7%)	14 (18.2%)	3 (21.4%)	1	15 (21.1%)	2 (10%)	0.422	14 (16.7%)	3 (42.9%)	0.229
Tumor Necrosis (%), Med (IQR)		69	50.0 (5.0 to 78.0)	54.0 (5.0 to 80.0)	25.0 (5.0 to 50.0)	0.171	50.0 (5.0 to 70.0)	55.0 (12.5 to 81.5)	0.592	50.0 (5.0 to 75.0)	55.0 (20.0 to 80.0)	0.592
Cirrhosis, N (%)	Yes	91	86 (94.5%)	73 (94.8%)	13 (92.9%)	1	67 (94.4%)	19 (95%)	1	79 (94%)	7 (100%)	1
TNM Stage, N (%)	1	91	44 (48.4%)	38 (49.4%)	6 (42.9%)	0.594	32 (45.1%)	12 (60%)	0.101	42 (50%)	2 (28.6%)	0.511
	2		40 (44.0%)	34 (44.2%)	6 (42.9%)		35 (49.3%)	5 (25%)		36 (42.9%)	4 (57.1%)
	3		7 (7.7%)	5 (6.5%)	2 (14.3%)		4 (5.6%)	3 (15%)		6 (7.1%)	1 (14.3%)
Molecular Features
Sequencing platform, N (%)	ARUP	91	10 (11.0%)	8 (10.4%)	2 (14.3%)	1	5 (7%)	5 (25%)	0.062	10 (11.9%)	0 (0%)	0.735
	HMH		81 (89.0%)	69 (89.6%)	12 (85.7%)		66 (93%)	15 (75%)		74 (88.1%)	7 (100%)
Tumor Cellularity, Med (IQR)		55	70.0 (60.0 to 80.0)	70.0 (60.0 to 80.0)	65.0 (55.0 to 70.0)	0.249	70.0 (60.0 to 80.0)	77.5 (60.0 to 90.0)	0.262	70.0 (60.0 to 80.0)	65.0 (60.0 to 70.0)	0.664
Transplant to Pathology (days), Med (IQR)		91	6.0 (4.0 to 18.5)	7.0 (4.0 to 23.0)	5.5 (3.0 to 7.0)	0.2	7.0 (4.0 to 23.5)	5.0 (3.0 to 15.0)	0.254	7.0 (4.5 to 19.0)	3.0 (3.0 to 11.5)	0.149
Pathology to Molecular (days), Med (IQR)		91	17.0 (14.0 to 23.0)	16.0 (13.0 to 22.0)	21.5 (17.0 to 24.0)	0.013	16.0 (13.0 to 23.0)	19.0 (15.0 to 23.5)	0.439	16.5 (14.0 to 23.0)	17.0 (11.0 to 19.5)	0.492
Transplant to Molecular (days), Med (IQR)		91	27.0 (21.0 to 43.0)	27.0 (21.0 to 43.0)	27.5 (23.0 to 43.0)	0.692	27.0 (21.0 to 44.5)	27.0 (20.0 to 36.5)	0.388	27.0 (21.0 to 43.0)	23.0 (17.5 to 37.5)	0.425
Total Reported Mutations per Tumor, N (%)	0	91	52 (57.1%)	52 (67.5%)	0 (0%)	<.001	52 (73.2%)	0 (0%)	<.001	52 (61.9%)	0 (0%)	<.001
	1		25 (27.5%)	18 (23.4%)	7 (50%)		13 (18.3%)	12 (60%)		24 (28.6%)	1 (14.3%)
	2		11 (12.1%)	5 (6.5%)	6 (42.9%)		4 (5.6%)	7 (35%)		8 (9.5%)	3 (42.9%)
	3		3 (3.3%)	2 (2.6%)	1 (7.1%)		2 (2.8%)	1 (5%)		0 (0%)	3 (42.9%)
Total Pathway Alterations per Tumor, N (%)	0	91	57 (62.6%)	57 (74%)	0 (0%)	<.001	57 (80.3%)	0 (0%)	<.001	57 (67.9%)	0 (0%)	<.001
	1		27 (29.7%)	19 (24.7%)	8 (57.1%)		12 (16.9%)	15 (75%)		23 (27.4%)	4 (57.1%)
	2		7 (7.7%)	1 (1.3%)	6 (42.9%)		2 (2.8%)	5 (25%)		4 (4.8%)	3 (42.9%)

## Sheet: table_s4
	Table S4. Association of molecular subtypes and T stage with hepatocellular carcinoma outcomes in the TCGA cohort.
				Overall Survival			Progression Free Survival
	Variable	Strata	Frequencies	HR (univariable)	HR (multivariable)	HR (final)	HR (univariable)	HR (multivariable)	HR (final)
	Cell cycle pathway	Intact	280 (76.1%)
		Altered	88 (23.9%)	1.82 (1.24-2.67, p=.002)	1.98 (1.33-2.94, p=.001)	1.98 (1.33-2.94, p=.001)	1.67 (1.21-2.30, p=.002)	1.65 (1.18-2.30, p=.003)	1.65 (1.18-2.30, p=.003)
	WNT pathway	Intact	347 (94.3%)
		Altered	21 (5.7%)	0.85 (0.40-1.83, p=.680)			1.35 (0.77-2.37, p=.300)
	RTK-RAS-PIK3 pathway	Intact	356 (96.7%)
		Altered	12 (3.3%)	0.55 (0.14-2.21, p=.398)			1.45 (0.71-2.95, p=.305)
	T stage	T1	182 (49.5%)
		T2	93 (25.3%)	1.39 (0.88-2.19, p=.159)	1.26 (0.80-2.01, p=.319)	1.26 (0.80-2.01, p=.319)	1.91 (1.34-2.74, p<.001)	1.75 (1.21-2.52, p=.003)	1.75 (1.21-2.52, p=.003)
		T3	80 (21.7%)	2.46 (1.62-3.73, p<.001)	2.47 (1.63-3.74, p<.001)	2.47 (1.63-3.74, p<.001)	2.42 (1.67-3.50, p<.001)	2.42 (1.67-3.50, p<.001)	2.42 (1.67-3.50, p<.001)
		T4	13 (3.5%)	5.21 (2.61-10.40, p<.001)	5.86 (2.91-11.77, p<.001)	5.86 (2.91-11.77, p<.001)	4.07 (2.08-7.95, p<.001)	4.33 (2.21-8.48, p<.001)	4.33 (2.21-8.48, p<.001)
